# Supplementary material for: Phytocannabinoids Reduce Seizures in Larval Zebrafish and Affect Endocannabinoid Gene Expression
Source: Biomolecules. 2023 Sep 16;13(9):1398. doi: 10.3390/biom13091398 (PMC10526363; doi:10.3390/biom13091398)
Supplement: Supplementary file 1 [file biomolecules-13-01398-s001.zip]

Archive with 1 entries (1 files):
- biomolecules-2544839-supplementary.pdf
